# Supplementary material for: Constructing Sulfur Vacancy-Rich NiCo2S4@MoS2 Core@shell Heterostructure via Interface Engineering for Enhanced HER Electrocatalysis
Source: Nanomaterials (Basel). 2025 Jul 9;15(14):1061. doi: 10.3390/nano15141061 (PMC12299294; doi:10.3390/nano15141061)
Supplement: Supplementary file 1 [file nanomaterials-15-01061-s001.zip]

Archive with 1 entries (1 files):
- nanomaterials-3681921-supplementary.pdf
